# Supplementary material for: Novel Grafted Hydrogel for Iron and Ammonia Removal from Groundwater: A Synthesis and Computational Chemistry Study
Source: Gels. 2023 Sep 25;9(10):781. doi: 10.3390/gels9100781 (PMC10606057; doi:10.3390/gels9100781)
Supplement: Supplementary file 1 [file gels-09-00781-s001.zip]

Archive with 1 entries (1 files):
- gels-2566548-supplementary.pdf
